# Supplementary material for: Nanoparticle-Reinforced Electroless Composite Coatings for Pipeline Steel: Synthesis and Characterization
Source: Materials (Basel). 2025 Aug 22;18(17):3949. doi: 10.3390/ma18173949 (PMC12429091; doi:10.3390/ma18173949)
Supplement: Supplementary file 1 [file materials-18-03949-s001.zip]

Archive with 1 entries (1 files):
- materials-3777930-supplementary.pdf
